# Supplementary material for: Crustin Defense against Vibrio parahaemolyticus Infection by Regulating Intestinal Microbial Balance in Litopenaeus vannamei
Source: Mar Drugs. 2023 Feb 17;21(2):130. doi: 10.3390/md21020130 (PMC9963704; doi:10.3390/md21020130)
Supplement: Supplementary file 1 [file marinedrugs-21-00130-s001.zip]

Archive with 12 entries (12 files):
- Figure S1.Nucleotide and amino acid sequence of LvCrustin I-2. The start codon and stop codon are boxed. The predicted signal peptide.tif
- Figure S2.Recombinant expression and microorganism-binding activity of LvCrustin I-2. SDS-PAGE of rLvCrustin I-2 produced in E. coli .tif
- Figure S3.The agglutination activities of rLvCrustin I-2 to V. parahaemolyticus. rTrx was used as negative control.tif
- Figure S4.PCoA analysis based on weighted UniFrac distance of the intestinal microbiota in different samples. The p-value of ADONIS a.tif
- Figure S5.The comparison of relative abundance of bacterial communities between control group and dsLvCrustin I-2 group. Ctrl 1-6, th.tif
- Figure S6.The score of linear discriminant analysis (LDA). The green and red colors indicated the increased and decreased bacteria in.tif
- Table S1 Minimal inhibitory concentration of rLvCrustin ó±-2 on different bacteria.xlsx
- Table S2 Alpha diversity indexes of intestinal microbiota.xlsx
- Table S3 Summary of sequencing and assembly of the intestinal transcriptome from L. vannamei.xlsx
- Table S4 Expression levels of intestinal epithelial barrier related genes.xlsx
- Table S5 Expression levels of immune related genes.xlsx
- Table S6 Nucleotide sequences of primers used in the present study.xlsx
