# Supplementary material for: Crustin Defense against Vibrio parahaemolyticus Infection by Regulating Intestinal Microbial Balance in Litopenaeus vannamei
Source: Mar Drugs. 2023 Feb 17;21(2):130. doi: 10.3390/md21020130 (PMC9963704; doi:10.3390/md21020130)
Supplement: Supplementary file 1 [file marinedrugs-21-00130-s001.zip › Table S1 Minimal inhibitory concentration of rLvCrustin ó±-2 on different bacteria.xlsx]

## Sheet: Sheet1
	Bacteria	MIC (μM)
	Vibrio parahemolyticus	>32
	Vibrio harveyi	>32
	Photobacterium damsela	>32
	Escherichia coli	>32
