# Supplementary material for: Crustin Defense against Vibrio parahaemolyticus Infection by Regulating Intestinal Microbial Balance in Litopenaeus vannamei
Source: Mar Drugs. 2023 Feb 17;21(2):130. doi: 10.3390/md21020130 (PMC9963704; doi:10.3390/md21020130)
Supplement: Supplementary file 1 [file marinedrugs-21-00130-s001.zip › Table S2 Alpha diversity indexes of intestinal microbiota.xlsx]

## Sheet: Sheet1
Alpha diversity index
	Group	Sobs	Shannon	Simpson	Chao	Ace
	Ctrl	505	4.01813	0.824878	760.892	785.582
	dsLvCrustin Ⅰ-2	569	4.91416	0.910536	836.157	876.858
