# Supplementary material for: Crustin Defense against Vibrio parahaemolyticus Infection by Regulating Intestinal Microbial Balance in Litopenaeus vannamei
Source: Mar Drugs. 2023 Feb 17;21(2):130. doi: 10.3390/md21020130 (PMC9963704; doi:10.3390/md21020130)
Supplement: Supplementary file 1 [file marinedrugs-21-00130-s001.zip › Table S3 Summary of sequencing and assembly of the intestinal transcriptome from L. vannamei.xlsx]

## Sheet: Sheet1
	Sample Name	Raw Reads	Clean Reads	Clean Reads without residual rRNA	Total Mapped
	dsLvCrustin-1	55950500	55771094	52864158	45157900
	dsLvCrustin-2	52834866	52556690	50484754	43240929
	dsLvCrustin-3	52574914	52423988	46016534	39264599
	dsEGFP-1	42624906	42465682	41531164	35863369
	dsEGFP-2	47040858	46873920	46093152	39749226
	dsEGFP-3	49345290	49140898	47583802	40809467
