# Supplementary material for: Crustin Defense against Vibrio parahaemolyticus Infection by Regulating Intestinal Microbial Balance in Litopenaeus vannamei
Source: Mar Drugs. 2023 Feb 17;21(2):130. doi: 10.3390/md21020130 (PMC9963704; doi:10.3390/md21020130)
Supplement: Supplementary file 1 [file marinedrugs-21-00130-s001.zip › Table S4 Expression levels of intestinal epithelial barrier related genes.xlsx]

## Sheet: Sheet1
Gene id	dsEGFP	dsCrustin Ⅰ-2	log2(fc)	Annotation
MSTRG.19441	2724.41	21018.2	2.94762	chitinase 3
LVAN18516	429.013	1963.96	2.19467	chitinase 4 precursor
LVAN00742	2.02	7.29667	1.85288	chitinase-3-like protein
LVAN08018	920.147	2221.15	1.27137	chitinase 1 precursor
LVAN04660	1.9	4.14667	1.12595	Chitinase Idgf1-like protein
LVAN21999	26.0633	11.3067	-1.20485	chitinase 5
LVAN09589	4.94333	1.96	-1.33463	chitinase 1 precursor
LVAN00215	58.7233	18.6867	-1.65192	Brain chitinase
LVAN23607	7.4	1.31333	-2.49429	chitinase 2
LVAN02804	2.28333	0.393333	-2.53732	chitinase 5
LVAN20614	0.293333	0.0166667	-4.1375	chitinase 3 isoform X3
LVAN16485	1.13333	0.0533333	-4.40939	chitinase 3
LVAN09604	5.19667	0.186667	-4.79905	chitinase 1 precursor
LVAN05801	3.67333	0.0933333	-5.29855	chitinase 3 isoform X1
LVAN20574	0.316667	0.001	-8.30682	chitinase 1 precursor
LVAN18518	19.0267	0.05	-8.57188	chitinase precursor
LVAN18523	126.81	0.266667	-8.89342	chitinase precursor
LVAN09603	0.553333	0.001	-9.11201	chitinase 1 precursor
LVAN07651	8.23667	0.001	-13.0078	chitinase 1 precursor
LVAN18520	10.1433	0.001	-13.3082	chitinase precursor
LVAN20403	945.84	472.273	-1.00197	Chitin synthase
LVAN04897	0.366667	71.0167	7.59754	peritrophin-44-like protein
MSTRG.17371	0.51	10.6933	4.39007	peritrophins 1-F
LVAN04898	17.1933	93.94	2.44989	peritrophin-44-like protein
LVAN21984	13.1467	34.8233	1.40536	peritrophin-1-like
LVAN21978	7.5	18.6933	1.31756	peritrophin-1-like
LVAN21974	130.82	302.683	1.21023	peritrophin-1-like
MSTRG.16743	3.15	0.506667	-2.63624	peritrophin-like protein 1
LVAN17451	0.94	0.116667	-3.01027	peritrophin-like protein 2
LVAN20597	2.12667	0.236667	-3.16767	peritrophin-44-like protein
LVAN05565	2.40667	0.12	-4.32593	peritrophin-44-like protein
LVAN00375	2.33	0.0766667	-4.92559	peritrophin-like protein 2
MSTRG.17974	23.9933	0.276667	-6.43834	peritrophin-44-like protein
LVAN16481	3.19333	0.0333333	-6.58195	peritrophin
LVAN16480	0.71	0.001	-9.47168	peritrophin A
LVAN00374	0.943333	0.001	-9.88162	peritrophin
LVAN06938	1.00667	0.001	-9.97537	peritrophin-44-like protein
LVAN06174	45.2867	0.0433333	-10.0294	peritrophin-1-like
MSTRG.618	1.14	0.001	-10.1548	peritrophin-44-like protein
MSTRG.17976	1.30333	0.001	-10.348	peritrophin-44-like protein
LVAN05564	5.01667	0.001	-12.2925	peritrophin-44-like protein
MSTRG.17977	6.75	0.001	-12.7207	peritrophin-44-like protein
LVAN04602	55.9633	0.001	-15.7722	peritrophin-like protein 1
LVAN21976	70.3433	222.847	1.66357	peritrophic matrix insect intestinal mucin
LVAN05927	224.073	109.353	-1.03497	mucin-2
LVAN20604	140.557	55.08	-1.35155	mucin-5AC
LVAN17731	128.49	49.8533	-1.36589	mucin-17
LVAN11141	3.03667	1.17667	-1.36778	mucin-5AC
LVAN04463	2.30333	0.693333	-1.7321	mucin-5AC
LVAN22671	1.25333	0.346667	-1.85415	mucin-4
MSTRG.18909	1.71333	0.43	-1.9944	mucin-22
LVAN22672	2.49667	0.553333	-2.17378	mucin-4
LVAN22056	3.57	0.72	-2.30986	mucin-17 isoform X10
LVAN03673	2.39	0.323333	-2.88592	mucin-5AC
LVAN15896	0.503333	0.0533333	-3.2384	mucin-17
LVAN20246	2.17	0.216667	-3.32415	mucin-5AC
LVAN16429	1.44667	0.106667	-3.76155	mucin-5AC
LVAN00894	0.7	0.05	-3.80735	mucin-2
LVAN03479	0.216667	0.01	-4.43741	mucin-19 isoform X2
LVAN25410	0.156667	0.00666667	-4.55459	mucin-17
MSTRG.19278	0.896667	0.0333333	-4.74953	mucin-5AC
LVAN00788	0.286667	0.01	-4.8413	mucin-17
LVAN16312	0.243333	0.00333333	-6.18982	mucin-17
LVAN09796	0.0733333	0.001	-6.1964	mucin-17 isoform X10
LVAN06847	16.8033	0.12	-7.12957	mucin-17
LVAN09821	0.256667	0.001	-8.00375	mucin-19 isoform X1
LVAN25285	0.336667	0.001	-8.39518	mucin-22
LVAN04884	0.536667	0.001	-9.06788	mucin-5AC
LVAN07047	1.26	0.001	-10.2992	mucin-5AC isoform X2
MSTRG.12300	15.4233	7.32333	-1.07454	collagen alpha-5(IV) chain
LVAN15391	162.64	73.4633	-1.14659	Collagen alpha-2(I) chain
LVAN24918	66.08	28.61	-1.20769	collagen alpha-1(V) chain-like isoform X2
LVAN06864	90.31	34.1833	-1.40159	collagen alpha-1(I) chain-like isoform X2
LVAN24915	162.477	59.93	-1.43888	Collagen alpha-1(XI) chain
LVAN15758	33.1733	11.5467	-1.52255	collagen alpha-5(IV) chain isoform X4
LVAN11460	404.433	140.713	-1.52314	collagen alpha-1(I) chain-like isoform X2
LVAN24914	240.013	71.0033	-1.75716	Collagen alpha-1(XI) chain
LVAN18428	13.3067	3.48333	-1.93361	Collagen alpha-1(IV) chain
LVAN16428	2.35	0.6	-1.96963	collagen alpha-1(XV) chain isoform X7
LVAN08443	1.29333	0.3	-2.10806	collagen alpha-1(IX) chain isoform X10
LVAN02611	4.97667	0.796667	-2.64313	Collagen alpha-1(XXI) chain
LVAN23120	0.786667	0.113333	-2.79518	Collagen alpha-1(IV) chain
MSTRG.19052	85.99	11.0767	-2.95665	Collagen alpha-1(XI) chain
LVAN17540	3.51333	0.346667	-3.34122	collagen alpha-5(IV) chain isoform X8
LVAN04631	12.8267	0.193333	-6.05191	collagen alpha-5(IV) chain-like isoform X2
LVAN21215	0.926667	0.001	-9.85591	collagen alpha-1(I) chain
LVAN01768	666.647	276.75	-1.26834	Laminin alpha-2 chain precursor
LVAN00071	3.86667	0.81	-2.2551	laminin subunit alpha-1
LVAN07510	13.44	2.79667	-2.26475	Laminin subunit alpha
LVAN01547	1.02333	0.106667	-3.26209	laminin subunit alpha-2
LVAN13644	13.5867	5.63333	-1.27013	Collagen and calcium-binding EGF domain-containing protein
MSTRG.18645	1.18	18.7733	3.99183	Thrombospondin
LVAN02075	0.88	0.23	-1.93587	thrombospondin type-1 domain
LVAN18900	5.46	1.31667	-2.05201	thrombospondin type-1 domain
LVAN22496	41.47	6.87	-2.59369	Thrombospondin-3a
LVAN06814	0.946667	0.12	-2.97982	Thrombospondin
LVAN17460	0.23	0.02	-3.52356	thrombospondin II
LVAN07275	0.553333	0.0166667	-5.05311	Thrombospondin
LVAN06818	0.3	0.001	-8.22882	Thrombospondin
LVAN21548	0.303333	0.001	-8.24476	thrombospondin II
MSTRG.16247	3.42667	0.001	-11.7426	thrombospondin II
LVAN24838	0.866667	0.263333	-1.71859	A disintegrin and metalloproteinase with thrombospondin motifs 8
MSTRG.18269	3.01333	0.653333	-2.20547	A disintegrin and metalloproteinase with thrombospondin motifs 2
LVAN10472	7.61333	0.83	-3.19735	A disintegrin and metalloproteinase with thrombospondin motifs 20
MSTRG.16563	5.52333	0.383333	-3.84887	A disintegrin and metalloproteinase with thrombospondin motifs 2
MSTRG.3472	5.94	30.3567	2.35348	Integrin
LVAN17309	7.91667	3.79	-1.0627	integrin alpha 5
LVAN03158	10.75	4.59667	-1.22568	integrin alpha pat-2
LVAN20940	58.5933	24.06	-1.2841	integrin alpha 4
LVAN21465	9.64667	3.48	-1.47094	Integrin alpha-PS2
LVAN25128	1.86667	0.65	-1.52195	integrin alpha 4
LVAN02772	2.42333	0.753333	-1.68563	integrin alpha pat-2
LVAN10922	17.9667	5.56	-1.69217	Integrin alpha-6
LVAN05158	3.77	0.9	-2.06657	integrin alpha 5
LVAN15512	3.41	0.793333	-2.10377	integrin alpha 5
LVAN17310	9.73	2.17	-2.16474	integrin alpha 5
LVAN05157	8.29	1.76667	-2.23034	integrin alpha 5
LVAN16515	5.15667	1.01333	-2.34733	Integrin
LVAN17311	5.34333	0.966667	-2.46665	integrin alpha 5
MSTRG.19017	1.93	0.203333	-3.24668	integrin alpha 5
MSTRG.19015	2.72333	0.233333	-3.54491	integrin alpha 5
LVAN17312	6.51667	0.556667	-3.54925	integrin alpha 5
LVAN10497	1.24	0.0366667	-5.07973	Claudin
LVAN25531	1.57667	3.82667	1.27921	neural-cadherin-like
LVAN17667	116.657	49.89	-1.22545	Le1-cadherin
LVAN12066	0.67	0.23	-1.54253	protocadherin-15
LVAN10160	10.45	3.49333	-1.58083	Cj-cadherin
LVAN10164	1.73667	0.52	-1.73974	Cj-cadherin
LVAN16720	1.83	0.33	-2.47131	Cj-cadherin
LVAN10259	0.35	0.03	-3.54432	cadherin-87A
LVAN02637	1.74667	0.0166667	-6.71149	Cadherin-23
LVAN00385	0.123333	0.001	-6.94642	cadherin-89D
LVAN03829	0.19	0.001	-7.56986	Af2-cadherin
LVAN15347	3840.62	1747.82	-1.13578	Actin
LVAN16911	475.013	198.897	-1.25595	actin 1
LVAN11143	5.35333	2.08333	-1.36154	actin 1
MSTRG.11027	1552.72	547.39	-1.50415	actin 1
LVAN16913	7.26667	2.42	-1.58629	actin 1
LVAN16914	20.5233	4.64	-2.14507	actin 1
LVAN16912	15.3267	3.44667	-2.15277	actin 1
LVAN05985	25.19	5.51667	-2.19098	actin 1
LVAN07881	0.936667	0.0933333	-3.32707	Actin, alpha skeletal muscle
LVAN07880	2.06667	0.136667	-3.91857	actin E
LVAN05982	1.82333	0.0266667	-6.0954	cardiac muscle actin
LVAN05984	0.573333	0.001	-9.16323	cardiac muscle actin
LVAN05981	2.22667	0.001	-11.1207	cardiac muscle actin
MSTRG.9030	0.563333	4.7	3.0606	myosin-IA
MSTRG.8503	11.3333	28.6033	1.33561	myosin-Ie
LVAN09475	0.933333	0.446667	-1.06319	myosin-I heavy chain
LVAN18369	113.403	51.89	-1.12793	myosin-viia-like isoform x2
LVAN13250	198.633	87.6067	-1.181	myosin heavy chain
MSTRG.22532	8.49667	3.15333	-1.43002	myosin heavy chain CG17927-PF isoform 7
LVAN08092	6.00667	2.18667	-1.45783	myosin-2 heavy chain isoform X2
LVAN17971	5.93667	2.13	-1.4788	myosin heavy chain
LVAN13251	59.5767	21.1633	-1.49318	myosin heavy chain
MSTRG.22530	16.3367	4.15667	-1.97461	myosin heavy chain
MSTRG.5378	27.88	6.72667	-2.05127	myosin heavy chain
MSTRG.22531	9.11333	1.97667	-2.20491	myosin heavy chain
LVAN12569	0.606667	0.02	-4.92283	myosin-IIIb
LVAN02105	0.193333	0.001	-7.59495	myosin-IXa isoform X1
LVAN12568	1.10667	0.001	-10.112	myosin-IIIb
LVAN13867	7.16	14.68	1.03582	Filamin-A
LVAN01191	60.7167	30.09	-1.01281	Filamin-A
LVAN01190	1125.02	486.287	-1.21008	Filamin-A
LVAN13480	0.916667	0.0533333	-4.10329	Filamin-A
LVAN06271	1.37333	4.80667	1.80735	Plectin
LVAN02382	85.59	36.02	-1.24864	Plectin
LVAN13598	20.71	6.34667	-1.70626	Espin
LVAN01288	105.083	39.9167	-1.39647	innexin 1
LVAN17321	12.8967	4.62	-1.48103	innexin inx3
LVAN00801	14.2533	5.02333	-1.50458	innexin inx2
LVAN05788	43.1	9.37333	-2.20105	innexin inx1
