# Supplementary material for: Crustin Defense against Vibrio parahaemolyticus Infection by Regulating Intestinal Microbial Balance in Litopenaeus vannamei
Source: Mar Drugs. 2023 Feb 17;21(2):130. doi: 10.3390/md21020130 (PMC9963704; doi:10.3390/md21020130)
Supplement: Supplementary file 1 [file marinedrugs-21-00130-s001.zip › Table S5 Expression levels of immune related genes.xlsx]

## Sheet: Sheet1
Gene_Id	dsEGFP	dsCrustin Ⅰ-2	log2(fc)	Annotation
LVAN05407	0.0333333	3.88667	6.86542	C type lectin containing domain protein
LVAN11976	2.96667	14.6167	2.3007	C type lectin containing domain protein
MSTRG.16393	0.543333	2.41333	2.15112	C-type lectin 2
LVAN07325	8.96667	21.58	1.26705	C-type lectin
MSTRG.3624	44.0433	95.7567	1.12045	C-type lectin 2
LVAN01844	62.7433	31.1933	-1.00822	C type lectin containing domain protein
LVAN06196	80.7633	35.2233	-1.19717	C type lectin containing domain protein
LVAN03342	13.1433	5.14	-1.35449	C type lectin containing domain protein
LVAN22479	239.543	80.68	-1.57	C type lectin containing domain protein
LVAN08283	10.74	3.55333	-1.59575	C-type lectin domain family 2 member D
LVAN08733	88.59	27.0733	-1.71027	C-type lectin
LVAN01923	76.6367	23.0933	-1.73056	C type lectin containing domain protein
LVAN11630	5.86333	1.67333	-1.809	C-type lectin
LVAN09677	18.2133	4.62333	-1.97799	C-type lectin
LVAN16526	1.82333	0.276667	-2.72036	C type lectin containing domain protein
LVAN04833	38.21	5.02333	-2.92723	C type lectin containing domain protein
LVAN00626	1.80667	0.226667	-2.99469	C-type lectin
LVAN11833	4.38333	0.476667	-3.20098	C-type lectin
LVAN03335	3.75333	0.213333	-4.13699	C type lectin containing domain protein
LVAN16272	1.64667	0.06	-4.77844	C-type lectin
LVAN15923	1.58	0.05	-4.98185	C-type lectin
LVAN09584	7.46667	0.0633333	-6.88136	C-type lectin
MSTRG.17763	38.3167	0.116667	-8.35944	C-type lectin
LVAN15321	24.8567	0.0666667	-8.54245	C-type lectin
LVAN20588	0.54	0.001	-9.07682	C-type lectin
LVAN10386	0.58	0.001	-9.17991	C-type lectin
LVAN09583	1.75667	0.001	-10.7786	C-type lectin
MSTRG.16166	7.13	0.001	-12.7997	C-type lectin 1
LVAN06114	13.07	2.80667	-2.21933	domeless
LVAN09577	22.21	10.16	-1.12831	Toll protein
LVAN21373	4.33	1.36333	-1.66723	toll-4
LVAN10629	5.45	1.66667	-1.70929	toll-like receptor
LVAN24673	0.486667	0.11	-2.14543	toll-7
LVAN23240	5.04	0.966667	-2.38233	toll2
LVAN14184	0.283333	0.001	-8.14636	Modsp
LVAN06694	5.28	0.46	-3.52083	Grass
LVAN13444	32.71	7.54667	-2.11582	Spaetzle
MSTRG.4862	0.17	3.08	4.17932	crustin 3
MSTRG.20656	66.1267	31.4133	-1.07386	LvCrustinⅠ-1
LVAN17807	114.443	11.2167	-3.35092	crustin protein
MSTRG.22447	28.2633	1.65333	-4.09548	crustin antimicrobial peptide
MSTRG.22448	810.713	34.6233	-4.54938	crustin
MSTRG.22449	132.173	5.55333	-4.57293	crustin
MSTRG.22446	10.33	0.16	-6.01262	crustin antimicrobial peptide
MSTRG.1922	1.72667	0.001	-10.7538	crustin 4
MSTRG.22643	206.137	31.9933	-2.68776	stylicine 2
MSTRG.4573	3.31333	16.77	2.33953	antimicrobial peptide type 1 precursor If
MSTRG.941	15.7133	3.13	-2.32775	antimicrobial peptide type 1 precursor If
LVAN06986	2.51	0.153333	-4.03294	antimicrobial peptide type 2 precursor IIb
LVAN06987	1.11333	0.03	-5.21378	antimicrobial peptide type 2 precursor IIb
LVAN16582	4.53667	1.24	-1.87129	Antiviral protein
LVAN06259	3.46	0.93	-1.89547	Antiviral protein
LVAN08506	7.36	0.116667	-5.97924	Antiviral protein
LVAN15322	31	0.126667	-7.93509	Antiviral protein
LVAN21181	1.38333	0.001	-10.4339	Antiviral protein
LVAN11950	1.43667	0.001	-10.4885	Antiviral protein
LVAN24955	1.81	0.001	-10.8218	Antiviral protein
LVAN01467	70.2133	24.86	-1.49792	prophenoloxidase 2
LVAN01466	63.2767	13.7833	-2.19875	prophenoloxidase 2
LVAN24930	175.117	21.3767	-3.03421	prophenoloxidase-1
LVAN24926	9.21667	0.656667	-3.81101	prophenoloxidase
LVAN14888	0.38	0.0133333	-4.83289	prophenoloxidase 2
LVAN01206	87.6233	15.8633	-2.46562	prophenoloxidase activating enzyme 2
LVAN15175	26.04	58.77	1.17435	prophenoloxidase activating factor
LVAN01327	212.077	105.33	-1.00967	prophenoloxidase activating factor
LVAN01326	6.91	0.74	-3.22309	prophenoloxidase activating factor
LVAN11007	15.28	1.59	-3.26455	prophenoloxidase activating factor
LVAN24031	2.38333	0.243333	-3.29197	prophenoloxidase activating factor
LVAN06694	5.28	0.46	-3.52083	prophenoloxidase activating enzyme 2
MSTRG.15630	0.333333	8.56333	4.68313	serine proteinase
LVAN01029	1.07	5.21667	2.28552	serine proteinase
LVAN01420	7.8	2.55	-1.61298	serine proteinase
LVAN16028	7.22333	1.07	-2.75505	serine proteinase
LVAN12348	2.44333	0.283333	-3.10828	serine proteinase
LVAN22263	10.29	1.08333	-3.24769	serine proteinase 1
LVAN12349	2.60667	0.213333	-3.61102	serine proteinase 1
MSTRG.16499	6.01667	21.8	1.85729	Kazal-type serine proteinase inhibitor 4
LVAN22083	1.01	3.26333	1.69199	serine proteinase inhibitor
LVAN02987	11.48	26.0233	1.18068	serine proteinase inhibitor-3
LVAN17679	7.05333	2.55	-1.46781	Kazal-type serine proteinase inhibitor 2
LVAN24260	182.737	40.8967	-2.15971	serine proteinase inhibitor B3
LVAN23216	99.48	3.07	-5.0181	serine proteinase inhibitor
LVAN22547	1.30667	0.001	-10.3517	Kazal-type serine proteinase inhibitor 2
LVAN24125	0.42	1.01333	1.27065	Nlrp10
LVAN22544	17.9833	7.52667	-1.25658	Nlrp10
LVAN04566	1.69667	0.543333	-1.64279	NLR family CARD domain-containing protein 4
LVAN24619	19.0533	5.87667	-1.69697	NLRP14
LVAN09173	2.23667	0.683333	-1.71069	NLRP3
LVAN16682	153.83	35.7633	-2.10478	NLRC5
LVAN11394	119.733	26.1433	-2.19531	NLRP12
LVAN11392	131.607	23.5033	-2.4853	NLRP2
LVAN21227	129.553	19.7867	-2.71095	NLRP2
LVAN06856	0.326667	0.0366667	-3.15528	NLR family CARD domain-containing protein 4
LVAN12560	5.49	0.993333	-2.46646	Duox
LVAN12559	6.16667	0.82	-2.9108	Duox
LVAN02454	9.93333	1.23667	-3.00582	Duox2
LVAN21696	1.88	0.126667	-3.89162	Duox
LVAN03184	4.34333	2.11667	-1.03701	caspase-1
LVAN05143	6.19	2.19333	-1.49681	caspase 3
LVAN08646	1.76333	0.553333	-1.67208	caspase
LVAN05142	11.62	3.61333	-1.68521	caspase 3
LVAN15054	1.53667	0.303333	-2.34083	caspase
LVAN08647	1.96667	0.356667	-2.4631	caspase
LVAN11053	5.91	0.823333	-2.84361	caspase
LVAN08650	0.58	0.08	-2.85798	caspase
LVAN02928	1.29333	0.156667	-3.04532	caspase
LVAN08651	1.85	0.15	-3.62449	caspase
LVAN11052	0.363333	0.0166667	-4.44626	caspase
LVAN15281	19.0733	9.08	-1.07079	dynamin superfamily protein
LVAN23787	9.62	3.16667	-1.60307	Cytochrome C
LVAN15769	6.36333	3.02	-1.07523	Broad-complex core protein
LVAN14878	0.243333	0.001	-7.92679	serine proteinase stubble
LVAN14877	0.77	0.0233333	-5.04439	serine proteinase stubble
LVAN21192	0.743333	0.001	-9.53787	serine proteinase stubble isoform X2
LVAN14879	1.46667	0.001	-10.5183	serine proteinase stubble
LVAN10658	1.48	0.001	-10.5314	serine proteinase stubble
LVAN01395	4.82	11.4433	1.2474	IAP
LVAN19091	6.37667	24.0467	1.91496	SOD1
MSTRG.16780	103.667	261.717	1.33605	SOD2
LVAN22735	190.727	479.943	1.33136	SOD2
LVAN10986	7.08333	0.493333	-3.84379	SOD1
MSTRG.20493	135.287	745.423	2.46204	Metallothionein
MSTRG.11083	88.7533	448.877	2.33845	Metallothionein
