# Supplementary material for: Crustin Defense against Vibrio parahaemolyticus Infection by Regulating Intestinal Microbial Balance in Litopenaeus vannamei
Source: Mar Drugs. 2023 Feb 17;21(2):130. doi: 10.3390/md21020130 (PMC9963704; doi:10.3390/md21020130)
Supplement: Supplementary file 1 [file marinedrugs-21-00130-s001.zip › Table S6 Nucleotide sequences of primers used in the present study.xlsx]

## Sheet: Sheet1
Primer name	Primer sequence（5'-3'）	Annealing temperature (℃)
qLvCrustin-F	CCCACAAGTCCGTCCCACCT	58
qLvCrustin-R	CTCCCAGACACCTGTCGAAGCAG
18S-F	TATACGCTAGTGGAGCTGGAA	55
18S-R	GGGGAGGTAGTGACGAAAAAT
LvCrustin-F	AGACAACATGCAGGGTCTCG	55
LvCrustin-R	CCCTTCTCAACCGAACTGG
rpLvCrustin-F	GACGACAAGGCCATGGAGAATCTTTATTTTCAGGGCGCCAGCTTCCCCGGCGCCACAGC	60
rpLvCrustin-R	GACGGAGCTCGAATTTCAACCGAACTGGTTGTAGA
dsLvCrustin-F	TAATACGACTCACTATAGGGAGACAACATGCAGGGTCTCG	60
dsLvCrustin-R	TAATACGACTCACTATAGGGCCCTTCTCAACCGAACTGG
dsEGFP-F	TAATACGACTCACTATAGGGCAGTGCTTCAGCCGCTACCC	60
dsEGFP-R	TAATACGACTCACTATAGGGAGTTCACCTTGATGCCGTTCTT
341F	CCTACGGGNGGCWGCAG	62
806R	GGACTACHVGGGTATCTAAT
27F	AGAGTTTGATCMTGGCTCAG	55
1492R	TACGGYTACCTTGTTACGACTT
